# Supplementary material for: Acceptance and Preference for COVID-19 Vaccine among Japanese Residents at Early Stage of the Epidemic in Japan
Source: Vaccines (Basel). 2023 Jan 11;11(1):157. doi: 10.3390/vaccines11010157 (PMC9861095; doi:10.3390/vaccines11010157)
Supplement: Supplementary file 1 [file vaccines-11-00157-s001.zip]

Archive with 1 entries (1 files):
- vaccines-2103941-supplementary.pdf
